# Supplementary material for: Aspirin for Venous Thromboembolism Prevention in Orthopaedic Surgery with Focus on Trauma and Arthroplasty: A Structured Evidence-Based Review of Randomised Trials, Guidelines, and Contemporary Practice Considerations
Source: J Clin Med. 2026 Jun 11;15(12):4550. doi: 10.3390/jcm15124550 (PMC13301266; doi:10.3390/jcm15124550)
Supplement: Supplementary file 1 [file jcm-15-04550-s001.zip]

Archive with 3 entries (2 files):
- jcm-4311303-supplementary/
- jcm-4311303-supplementary/Supplementary Table S1_PRISMA_2020_Checklist.pdf
- jcm-4311303-supplementary/Supplementary Table S2_Detailed Search Strategy.pdf
